# Supplementary material for: Clinical and Prognostic Value of Antigen-Presenting Cells with PD-L1/PD-L2 Expression in Ovarian Cancer Patients
Source: Int J Mol Sci. 2021 Oct 26;22(21):11563. doi: 10.3390/ijms222111563 (PMC8583913; doi:10.3390/ijms222111563)
Supplement: Supplementary file 1 [file ijms-22-11563-s001.zip]

Archive with 1 entries (1 files):
- ijms-1424203-supplementary.pdf
